# Supplementary material for: Donor age affects proteome composition of tenocyte-derived engineered tendon
Source: BMC Biotechnol. 2018 Jan 16;18:2. doi: 10.1186/s12896-018-0414-5 (PMC5771075; doi:10.1186/s12896-018-0414-5)
Supplement: Supplementary file 1 — All proteins identified by PEAKS in young and old tendon-derived TEC with correpsonding cellular sublocations defined by IPA and Matrisome Project. (XLSX 57 kb) [file 12896_2018_414_MOESM1_ESM.xlsx]

## Sheet: MSC all
Accession	Gene	Protein	Location	Sublocation (ECM proteins)	Young tenocyte drived TEC	Old tenocyte derived TEC
A0A024R4F1	ENO1	enolase 1	Cytoplasm	None	+	+
Q6FHV6	ENO2	enolase 2	Cytoplasm	None	+	+
O43768	ENSA	endosulfine alpha	Cytoplasm	None	+	+
P07814	EPRS	glutamyl-prolyl-tRNA synthetase	Cytoplasm	None	+	+
Q8IUD2	ERC1	ELKS/RAB6-interacting/CAST family member 1	Cytoplasm	None	+	+
V9HWD3	ERLEC1	endoplasmic reticulum lectin 1	Cytoplasm	None	+	+
P30040	ERP29	endoplasmic reticulum protein 29	Cytoplasm	None	+	+
Q9BS26	ERP44	endoplasmic reticulum protein 44	Cytoplasm	None	+	+
P38117	ETFB	electron transfer flavoprotein beta subunit	Cytoplasm	None	+	+
Q9NZB2	FAM120A	family with sequence similarity 120A	Cytoplasm	None	+	+
Q96A26	FAM162A	family with sequence similarity 162 member A	Cytoplasm	None	+	+
Q12884	FAP	fibroblast activation protein alpha	Cytoplasm	None	+	+
Q9Y285	FARSA	phenylalanyl-tRNA synthetase alpha subunit	Cytoplasm	None	+	+
P62861	FAU	FAU, ubiquitin like and ribosomal protein S30 fusion	Cytoplasm	None	+	+
Q96AC1	FERMT2	fermitin family member 2	Cytoplasm	None	+	+
Q13642	FHL1	four and a half LIM domains 1	Cytoplasm	None	+	+
Q96AY3	FKBP10	FK506 binding protein 10	Cytoplasm	None	+	+
Q9NYL4	FKBP11	FK506 binding protein 11	Cytoplasm	None	+	+
P26885	FKBP2	FK506 binding protein 2	Cytoplasm	None	+	+
P21333	FLNA	filamin A	Cytoplasm	None	+	+
O75369	FLNB	filamin B	Cytoplasm	None	+	+
Q14315	FLNC	filamin C	Cytoplasm	None	+	+
Q53EP0	FNDC3B	fibronectin type III domain containing 3B	Cytoplasm	None	+	+
Q16658	FSCN1	fascin actin-bundling protein 1	Cytoplasm	None	+	+
P51114	FXR1	FMR1 autosomal homolog 1	Cytoplasm	None	+	+
A0A024RDE5	G3BP2	G3BP stress granule assembly factor 2	Cytoplasm	None	+	+
Q10471	GALNT2	polypeptide N-acetylgalactosaminyltransferase 2	Cytoplasm	None	+	+
Q14697	GANAB	glucosidase II alpha subunit	Cytoplasm	None	+	+
P04406	GAPDH	glyceraldehyde-3-phosphate dehydrogenase	Cytoplasm	None	+	+
P41250	GARS	glycyl-tRNA synthetase	Cytoplasm	None	+	+
Q04446	GBE1	glucan (1,4-alpha-), branching enzyme 1	Cytoplasm	None	+	+
Q6IAT1	GDI2	GDP dissociation inhibitor 2	Cytoplasm	None	+	+
Q06210	GFPT1	glutamine--fructose-6-phosphate transaminase 1	Cytoplasm	None	+	+
Q92896	GLG1	golgi glycoprotein 1	Cytoplasm	None	+	+
Q9HC38	GLOD4	glyoxalase domain containing 4	Cytoplasm	None	+	+
E9KL48	GLUD1	glutamate dehydrogenase 1	Cytoplasm	None	+	+
Q14789	GOLGB1	golgin B1	Cytoplasm	None	+	+
O00461	GOLIM4	golgi integral membrane protein 4	Cytoplasm	None	+	+
Q9H8Y8	GORASP2	golgi reassembly stacking protein 2	Cytoplasm	None	+	+
P00505	GOT2	glutamic-oxaloacetic transaminase 2	Cytoplasm	None	+	+
P15170	GSPT1	G1 to S phase transition 1	Cytoplasm	None	+	+
P40939	HADHA	hydroxyacyl-CoA dehydrogenase/3-ketoacyl-CoA thiolase/enoyl-CoA hydratase (trifunctional protein), alpha subunit	Cytoplasm	None	+	+
O14964	HGS	hepatocyte growth factor-regulated tyrosine kinase substrate	Cytoplasm	None	+	+
Q9BX68	HINT2	histidine triad nucleotide binding protein 2	Cytoplasm	None	+	+
O00291	HIP1	huntingtin interacting protein 1	Cytoplasm	None	+	+
A0A024QZK7	HK1	hexokinase 1	Cytoplasm	None	+	+
P07900	HSP90AA1	heat shock protein 90 alpha family class A member 1	Cytoplasm	None	+	+
P08238	HSP90AB1	heat shock protein 90 alpha family class B member 1	Cytoplasm	None	+	+
V9HWP2	HSP90B1	heat shock protein 90 beta family member 1	Cytoplasm	None	+	+
P0DMV9	HSPA1B	heat shock protein family A (Hsp70) member 1A	Cytoplasm	None	+	+
P34932	HSPA4	heat shock protein family A (Hsp70) member 4	Cytoplasm	None	+	+
V9HWB4	HSPA5	heat shock protein family A (Hsp70) member 5	Cytoplasm	None	+	+
V9HW22	HSPA8	heat shock protein family A (Hsp70) member 8	Cytoplasm	None	+	+
V9HW43	HSPB1	heat shock protein family B (small) member 1	Cytoplasm	None	+	+
V9HWB6	HSPB6	heat shock protein family B (small) member 6	Cytoplasm	None	+	+
P10809; A0A024R3X4	HSPD1	heat shock protein family D (Hsp60) member 1	Cytoplasm	None	+	+
P61604	HSPE1	heat shock protein family E (Hsp10) member 1	Cytoplasm	None	+	+
Q9Y4L1	HYOU1	hypoxia up-regulated 1	Cytoplasm	None	+	+
Q16891	IMMT	inner membrane mitochondrial protein	Cytoplasm	None	+	+
A0A024RC65	IQGAP1	IQ motif containing GTPase activating protein 1	Cytoplasm	None	+	+
Q15046	KARS	lysyl-tRNA synthetase	Cytoplasm	None	+	+
V9HW29	KIF5B	kinesin family member 5B	Cytoplasm	None	+	+
P04264	KRT1	keratin 1	Cytoplasm	None	+	+
P13645	KRT10	keratin 10	Cytoplasm	None	+	+
P13647	KRT5	keratin 5	Cytoplasm	None	+	+
P28838	LAP3	leucine aminopeptidase 3	Cytoplasm	None	+	+
Q6PKG0	LARP1	La ribonucleoprotein domain family member 1	Cytoplasm	None	+	+
A0A024R1S8	LASP1	LIM and SH3 protein 1	Cytoplasm	None	+	+
P00338	LDHA	lactate dehydrogenase A	Cytoplasm	None	+	+
P07195	LDHB	lactate dehydrogenase B	Cytoplasm	None	+	+
Q9UHB6	LIMA1	LIM domain and actin binding 1	Cytoplasm	None	+	+
A0A024R2A7	LMAN1	lectin, mannose binding 1	Cytoplasm	None	+	+
Q9NZU5	LMCD1	LIM and cysteine rich domains 1	Cytoplasm	None	+	+
P29536	LMOD1	leiomodin 1	Cytoplasm	None	+	+
Q9C0E8	LNPK	lunapark, ER junction formation factor	Cytoplasm	None	+	+
Q96AG4	LRRC59	leucine rich repeat containing 59	Cytoplasm	None	+	+
Q8ND56	LSM14A	LSM14A, mRNA processing body assembly factor	Cytoplasm	None	+	+
O00754	MAN2B1	mannosidase alpha class 2B member 1	Cytoplasm	None	+	+
P78559	MAP1A	microtubule associated protein 1A	Cytoplasm	None	+	+
P46821	MAP1B	microtubule associated protein 1B	Cytoplasm	None	+	+
P27816	MAP4	microtubule associated protein 4	Cytoplasm	None	+	+
Q3KQU3	MAP7D1	MAP7 domain containing 1	Cytoplasm	None	+	+
Q15691	MAPRE1	microtubule associated protein RP/EB family member 1	Cytoplasm	None	+	+
P40925	MDH1	malate dehydrogenase 1	Cytoplasm	None	+	+
P40926	MDH2	malate dehydrogenase 2	Cytoplasm	None	+	+
Q6WCQ1	MPRIP	myosin phosphatase Rho interacting protein	Cytoplasm	None	+	+
P07438	MT1B	metallothionein 1B	Cytoplasm	None	+	+
A0A024R9D2	MTDH	metadherin	Cytoplasm	None	+	+
P11586	MTHFD1	methylenetetrahydrofolate dehydrogenase, cyclohydrolase and formyltetrahydrofolate synthetase 1	Cytoplasm	None	+	+
P35580	MYH10	myosin, heavy chain 10, non-muscle	Cytoplasm	None	+	+
P35749	MYH11	myosin heavy chain 11	Cytoplasm	None	+	+
A0A024R1N1	MYH9	myosin, heavy chain 9, non-muscle	Cytoplasm	None	+	+
J3QRS3	MYL12A	myosin light chain 12A	Cytoplasm	None	+	+
P60660	MYL6	myosin light chain 6	Cytoplasm	None	+	+
O00159	MYO1C	myosin IC	Cytoplasm	None	+	+
Q9NR45	NANS	N-acetylneuraminate synthase	Cytoplasm	None	+	+
O43776	NARS	asparaginyl-tRNA synthetase	Cytoplasm	None	+	+
O95168	NDUFB4	NADH:ubiquinone oxidoreductase subunit B4	Cytoplasm	None	+	+
O43181	NDUFS4	NADH:ubiquinone oxidoreductase subunit S4	Cytoplasm	None	+	+
Q6IBA0	NDUFS5	NADH:ubiquinone oxidoreductase subunit S5	Cytoplasm	None	+	+
O75380	NDUFS6	NADH:ubiquinone oxidoreductase subunit S6	Cytoplasm	None	+	+
P19404	NDUFV2	NADH:ubiquinone oxidoreductase core subunit V2	Cytoplasm	None	+	+
P22392	NME1-NME2	NME1-NME2 readthrough	Cytoplasm	None	+	+
Q9UNZ2	NSFL1C	NSFL1 cofactor	Cytoplasm	None	+	+
Q02818	NUCB1	nucleobindin 1	Cytoplasm	None	+	+
Q9BW91	NUDT9	nudix hydrolase 9	Cytoplasm	None	+	+
A1L3A7	NUFIP2	NUFIP2, FMR1 interacting protein 2	Cytoplasm	None	+	+
P04181	OAT	ornithine aminotransferase	Cytoplasm	None	+	+
Q5VSQ6	P4HA1	prolyl 4-hydroxylase subunit alpha 1	Cytoplasm	None	+	+
O15460	P4HA2	prolyl 4-hydroxylase subunit alpha 2	Cytoplasm	None	+	+
A0A024R8S5	P4HB	prolyl 4-hydroxylase subunit beta	Cytoplasm	None	+	+
P11940	PABPC1	poly(A) binding protein cytoplasmic 1	Cytoplasm	None	+	+
Q13310	PABPC4	poly(A) binding protein cytoplasmic 4	Cytoplasm	None	+	+
P22234	PAICS	phosphoribosylaminoimidazole carboxylase; phosphoribosylaminoimidazolesuccinocarboxamide synthase	Cytoplasm	None	+	+
Q13177	PAK2	p21 (RAC1) activated kinase 2	Cytoplasm	None	+	+
O43252	PAPSS1	3'-phosphoadenosine 5'-phosphosulfate synthase 1	Cytoplasm	None	+	+
O95340	PAPSS2	3'-phosphoadenosine 5'-phosphosulfate synthase 2	Cytoplasm	None	+	+
P11498	PC	pyruvate carboxylase	Cytoplasm	None	+	+
Q16822	PCK2	phosphoenolpyruvate carboxykinase 2, mitochondrial	Cytoplasm	None	+	+
H7BY58	PCMT1	protein-L-isoaspartate (D-aspartate) O-methyltransferase	Cytoplasm	None	+	+
Q13442	PDAP1	PDGFA associated protein 1	Cytoplasm	None	+	+
P08559	PDHA1	pyruvate dehydrogenase (lipoamide) alpha 1	Cytoplasm	None	+	+
O00330	PDHX	pyruvate dehydrogenase complex component X	Cytoplasm	None	+	+
V9HVY3	PDIA3	protein disulfide isomerase family A member 3	Cytoplasm	None	+	+
A0A090N8Y2	PDIA4	protein disulfide isomerase family A member 4	Cytoplasm	None	+	+
Q15084	PDIA6	protein disulfide isomerase family A member 6	Cytoplasm	None	+	+
V9HW92	PDLIM1	PDZ and LIM domain 1	Cytoplasm	None	+	+
Q96JY6	PDLIM2	PDZ and LIM domain 2	Cytoplasm	None	+	+
Q53GG5	PDLIM3	PDZ and LIM domain 3	Cytoplasm	None	+	+
Q96HC4	PDLIM5	PDZ and LIM domain 5	Cytoplasm	None	+	+
Q9NR12	PDLIM7	PDZ and LIM domain 7	Cytoplasm	None	+	+
V9HWC3	PDXK	pyridoxal (pyridoxine, vitamin B6) kinase	Cytoplasm	None	+	+
P30086	PEBP1	phosphatidylethanolamine binding protein 1	Cytoplasm	None	+	+
Q9UBV8	PEF1	penta-EF-hand domain containing 1	Cytoplasm	None	+	+
P07737	PFN1	profilin 1	Cytoplasm	None	+	+
V9HWF4	PGK1	phosphoglycerate kinase 1	Cytoplasm	None	+	+
Q99623	PHB2	prohibitin 2	Cytoplasm	None	+	+
A0A024R3H6	PHLDB1	pleckstrin homology like domain family B member 1	Cytoplasm	None	+	+
Q13492	PICALM	phosphatidylinositol binding clathrin assembly protein	Cytoplasm	None	+	+
Q99755	PIP5K1A	phosphatidylinositol-4-phosphate 5-kinase type 1 alpha	Cytoplasm	None	+	+
A0A024R5Z9	PKM	pyruvate kinase, muscle	Cytoplasm	None	+	+
Q15149	PLEC	plectin	Cytoplasm	None	+	+
C9J4A7	PLEKHO2	pleckstrin homology domain containing O2	Cytoplasm	None	+	+
A0A024R4H0; Q02809	PLOD1	procollagen-lysine,2-oxoglutarate 5-dioxygenase 1	Cytoplasm	None	+	+
O00469	PLOD2	procollagen-lysine,2-oxoglutarate 5-dioxygenase 2	Cytoplasm	None	+	+
P13797	PLS3	plastin 3	Cytoplasm	None	+	+
P62937	PPIA	peptidylprolyl isomerase A	Cytoplasm	None	+	+
P23284	PPIB	peptidylprolyl isomerase B	Cytoplasm	None	+	+
P45877	PPIC	peptidylprolyl isomerase C	Cytoplasm	None	+	+
O14974	PPP1R12A	protein phosphatase 1 regulatory subunit 12A	Cytoplasm	None	+	+
P67775	PPP2CA	protein phosphatase 2 catalytic subunit alpha	Cytoplasm	None	+	+
P62714	PPP2CB	protein phosphatase 2 catalytic subunit beta	Cytoplasm	None	+	+
Q06830	PRDX1	peroxiredoxin 1	Cytoplasm	None	+	+
Q13162	PRDX4	peroxiredoxin 4	Cytoplasm	None	+	+
P30041	PRDX6	peroxiredoxin 6	Cytoplasm	None	+	+
P48147	PREP	prolyl endopeptidase	Cytoplasm	None	+	+
Q13131	PRKAA1	protein kinase AMP-activated catalytic subunit alpha 1	Cytoplasm	None	+	+
K7ELL7	PRKCSH	protein kinase C substrate 80K-H	Cytoplasm	None	+	+
P25788	PSMA3	proteasome subunit alpha 3	Cytoplasm	None	+	+
P60900	PSMA6	proteasome subunit alpha 6	Cytoplasm	None	+	+
Q13200	PSMD2	proteasome 26S subunit, non-ATPase 2	Cytoplasm	None	+	+
O14684	PTGES	prostaglandin E synthase	Cytoplasm	None	+	+
A0A087WYT3	PTGES3	prostaglandin E synthase 3	Cytoplasm	None	+	+
Q15907	RAB11B	RAB11B, member RAS oncogene family	Cytoplasm	None	+	+
Q9BXF6	RAB11FIP5	RAB11 family interacting protein 5	Cytoplasm	None	+	+
P62820	RAB1A	RAB1A, member RAS oncogene family	Cytoplasm	None	+	+
Q9H0U4	RAB1B	RAB1B, member RAS oncogene family	Cytoplasm	None	+	+
A8KAH9	RAP1A	RAP1A, member of RAS oncogene family	Cytoplasm	None	+	+
A6NIZ1	RAP1B	RAP1B, member of RAS oncogene family	Cytoplasm	None	+	+
A0A024QYX3	RBM3	RNA binding motif (RNP1, RRM) protein 3	Cytoplasm	None	+	+
P18754	RCC1	regulator of chromosome condensation 1	Cytoplasm	None	+	+
Q96D15	RCN3	reticulocalbin 3	Cytoplasm	None	+	+
P35241	RDX	radixin	Cytoplasm	None	+	+
P27635	RPL10	ribosomal protein L10	Cytoplasm	None	+	+
Q5VVD0	RPL11	ribosomal protein L11	Cytoplasm	None	+	+
P40429	RPL13A	ribosomal protein L13a	Cytoplasm	None	+	+
P50914	RPL14	ribosomal protein L14	Cytoplasm	None	+	+
P61313	RPL15	ribosomal protein L15	Cytoplasm	None	+	+
P18621	RPL17	ribosomal protein L17	Cytoplasm	None	+	+
Q07020	RPL18	ribosomal protein L18	Cytoplasm	None	+	+
Q02543	RPL18A	ribosomal protein L18a	Cytoplasm	None	+	+
P84098	RPL19	ribosomal protein L19	Cytoplasm	None	+	+
P46778	RPL21	ribosomal protein L21	Cytoplasm	None	+	+
P62750	RPL23A	ribosomal protein L23a	Cytoplasm	None	+	+
P83731	RPL24	ribosomal protein L24	Cytoplasm	None	+	+
P61254	RPL26	ribosomal protein L26	Cytoplasm	None	+	+
A0A024R1V4	RPL27	ribosomal protein L27	Cytoplasm	None	+	+
P46776	RPL27A	ribosomal protein L27a	Cytoplasm	None	+	+
P46779	RPL28	ribosomal protein L28	Cytoplasm	None	+	+
P47914	RPL29	ribosomal protein L29	Cytoplasm	None	+	+
P62899	RPL31	ribosomal protein L31	Cytoplasm	None	+	+
A0A024RDH8	RPL34	ribosomal protein L34	Cytoplasm	None	+	+
P42766	RPL35	ribosomal protein L35	Cytoplasm	None	+	+
P18077	RPL35A	ribosomal protein L35a	Cytoplasm	None	+	+
Q969Q0	RPL36AL	ribosomal protein L36a like	Cytoplasm	None	+	+
P61513	RPL37A	ribosomal protein L37a	Cytoplasm	None	+	+
A0A024R8P8	RPL38	ribosomal protein L38	Cytoplasm	None	+	+
P36578	RPL4	ribosomal protein L4	Cytoplasm	None	+	+
A2RUM7	RPL5	ribosomal protein L5	Cytoplasm	None	+	+
P62424	RPL7A	ribosomal protein L7a	Cytoplasm	None	+	+
P04843	RPN1	ribophorin I	Cytoplasm	None	+	+
P04844	RPN2	ribophorin II	Cytoplasm	None	+	+
P46783	RPS10	ribosomal protein S10	Cytoplasm	None	+	+
P62280	RPS11	ribosomal protein S11	Cytoplasm	None	+	+
P62277	RPS13	ribosomal protein S13	Cytoplasm	None	+	+
P62263	RPS14	ribosomal protein S14	Cytoplasm	None	+	+
P62244	RPS15A	ribosomal protein S15a	Cytoplasm	None	+	+
P62249	RPS16	ribosomal protein S16	Cytoplasm	None	+	+
P08708	RPS17	ribosomal protein S17	Cytoplasm	None	+	+
B0ZBD0	RPS19	ribosomal protein S19	Cytoplasm	None	+	+
P15880	RPS2	ribosomal protein S2	Cytoplasm	None	+	+
P60866	RPS20	ribosomal protein S20	Cytoplasm	None	+	+
P62266	RPS23	ribosomal protein S23	Cytoplasm	None	+	+
P62847	RPS24	ribosomal protein S24	Cytoplasm	None	+	+
A0A024RB14	RPS26	ribosomal protein S26	Cytoplasm	None	+	+
B2RDW1	RPS27A	ribosomal protein S27a	Cytoplasm	None	+	+
B2R4R9	RPS28	ribosomal protein S28	Cytoplasm	None	+	+
P23396	RPS3	ribosomal protein S3	Cytoplasm	None	+	+
B2R491	RPS4X	ribosomal protein S4, X-linked	Cytoplasm	None	+	+
P62701	RPS5	ribosomal protein S5	Cytoplasm	None	+	+
P46782	RPS6	ribosomal protein S6	Cytoplasm	None	+	+
P62753	RPS7	ribosomal protein S7	Cytoplasm	None	+	+
P62081	RPS8	ribosomal protein S8	Cytoplasm	None	+	+
Q5JR94	RPS9	ribosomal protein S9	Cytoplasm	None	+	+
P46781	RRBP1	ribosome binding protein 1	Cytoplasm	None	+	+
O76021	RSP17		Cytoplasm	None	+	+
Q9Y3I0	RTCB	RNA 2',3'-cyclic phosphate and 5'-OH ligase	Cytoplasm	None	+	+
P49591	SARS	seryl-tRNA synthetase	Cytoplasm	None	+	+
O15126	SCAMP1	secretory carrier membrane protein 1	Cytoplasm	None	+	+
O14828	SCAMP3	secretory carrier membrane protein 3	Cytoplasm	None	+	+
P31040	SDHA	succinate dehydrogenase complex flavoprotein subunit A	Cytoplasm	None	+	+
Q15436	SEC23A	Sec23 homolog A, coat complex II component	Cytoplasm	None	+	+
O95486	SEC24A	SEC24 homolog A, COPII coat complex component	Cytoplasm	None	+	+
P53992	SEC24C	SEC24 homolog C, COPII coat complex component	Cytoplasm	None	+	+
O94855	SEC24D	SEC24 homolog D, COPII coat complex component	Cytoplasm	None	+	+
A0A024RDD3	SEC31A	SEC31 homolog A, COPII coat complex component	Cytoplasm	None	+	+
A0A024RDD3	SELENBP1	selenium binding protein 1	Cytoplasm	None	+	+
Q15019	SEPT2	septin 2	Cytoplasm	None	+	+
G3V1Q4	SEPT7	septin 7	Cytoplasm	None	+	+
Q9UHD8	SEPT9	septin 9	Cytoplasm	None	+	+
Q8NC51	SERBP1	SERPINE1 mRNA binding protein 1	Cytoplasm	None	+	+
Q9BWM7	SFXN3	sideroflexin 3	Cytoplasm	None	+	+
V9HW48	SH3BGRL	SH3 domain binding glutamate rich protein like	Cytoplasm	None	+	+
Q5JPT6	SH3KBP1	SH3 domain containing kinase binding protein 1	Cytoplasm	None	+	+
A1X283	SH3PXD2B	SH3 and PX domains 2B	Cytoplasm	None	+	+
P34897	SHMT2	serine hydroxymethyltransferase 2	Cytoplasm	None	+	+
Q9Y5X3	SNX5	sorting nexin 5	Cytoplasm	None	+	+
P00441	SOD1	superoxide dismutase 1, soluble	Cytoplasm	None	+	+
A0A0C4DFU2	SOD2	superoxide dismutase 2, mitochondrial	Cytoplasm	None	+	+
O60504	SORBS3	sorbin and SH3 domain containing 3	Cytoplasm	None	+	+
P08240	SRPRA	SRP receptor alpha subunit	Cytoplasm	None	+	+
P51571	SSR4	signal sequence receptor subunit 4	Cytoplasm	None	+	+
P31948	STIP1	stress induced phosphoprotein 1	Cytoplasm	None	+	+
P16949	STMN1	stathmin 1	Cytoplasm	None	+	+
Q8TCJ2	STT3B	STT3B, catalytic subunit of the oligosaccharyltransferase complex	Cytoplasm	None	+	+
P53597	SUCLG1	succinate-CoA ligase alpha subunit	Cytoplasm	None	+	+
O15061	SYNM	synemin	Cytoplasm	None	+	+
Q8N3V7	SYNPO	synaptopodin	Cytoplasm	None	+	+
Q9UMS6	SYNPO2	synaptopodin 2	Cytoplasm	None	+	+
Q5U0D2	TAGLN	transgelin	Cytoplasm	None	+	+
P37802	TAGLN2	transgelin 2	Cytoplasm	None	+	+
O75347	TBCA	tubulin folding cofactor A	Cytoplasm	None	+	+
Q92734	TFG	TRK-fused gene	Cytoplasm	None	+	+
P21980	TGM2	transglutaminase 2	Cytoplasm	None	+	+
Q6ZMP0	THSD4	thrombospondin type 1 domain containing 4	Cytoplasm	None	+	+
P62072	TIMM10	translocase of inner mitochondrial membrane 10 homolog (yeast)	Cytoplasm	None	+	+
P29401	TKT	transketolase	Cytoplasm	None	+	+
A0A024R6I3	TMED10	transmembrane p24 trafficking protein 10	Cytoplasm	None	+	+
Q9BVK6	TMED9	transmembrane p24 trafficking protein 9	Cytoplasm	None	+	+
P63313	TMSB10	thymosin beta 10	Cytoplasm	None	+	+
A2VCK8	TMSB4X	thymosin beta 10	Cytoplasm	None	+	+
P60174	TPI1	triosephosphate isomerase 1	Cytoplasm	None	+	+
D9YZV5	TPM1	tropomyosin 1 (alpha)	Cytoplasm	None	+	+
P06753	TPM3	tropomyosin 3	Cytoplasm	None	+	+
P67936	TPM4	tropomyosin 4	Cytoplasm	None	+	+
A0A0B4J2C3	TPT1	tumor protein, translationally-controlled 1	Cytoplasm	None	+	+
Q71U36	TUBA1A	tubulin alpha 1a	Cytoplasm	None	+	+
P07437	TUBB	tubulin beta class I	Cytoplasm	None	+	+
Q9BVA1	TUBB2B	tubulin beta 2B class IIb	Cytoplasm	None	+	+
P04350	TUBB4A	tubulin beta 4A class IVa	Cytoplasm	None	+	+
Q9BUF5	TUBB6	tubulin beta 6 class V	Cytoplasm	None	+	+
P49411	TUFM	Tu translation elongation factor, mitochondrial	Cytoplasm	None	+	+
Q12792	TWF1	twinfilin actin binding protein 1	Cytoplasm	None	+	+
H9ZYJ2	TXN	thioredoxin	Cytoplasm	None	+	+
Q9BRA2	TXNDC17	thioredoxin domain containing 17	Cytoplasm	None	+	+
Q8NBS9	TXNDC5	thioredoxin domain containing 5	Cytoplasm	None	+	+
P22314	UBA1	ubiquitin like modifier activating enzyme 1	Cytoplasm	None	+	+
A0A024R4T4	UBE2M	ubiquitin conjugating enzyme E2 M	Cytoplasm	None	+	+
V9HW74	UCHL1	ubiquitin C-terminal hydrolase L1	Cytoplasm	None	+	+
Q9NYU2	UGGT1	UDP-glucose glycoprotein glucosyltransferase 1	Cytoplasm	None	+	+
Q16831	UPP1	uridine phosphorylase 1	Cytoplasm	None	+	+
P31930	UQCRC1	ubiquinol-cytochrome c reductase core protein I	Cytoplasm	None	+	+
P07919	UQCRH	ubiquinol-cytochrome c reductase hinge protein	Cytoplasm	None	+	+
P55072	VCP	valosin containing protein	Cytoplasm	None	+	+
P21796	VDAC1	voltage dependent anion channel 1	Cytoplasm	None	+	+
P45880	VDAC2	voltage dependent anion channel 2	Cytoplasm	None	+	+
V9HWE1	VIM	vimentin	Cytoplasm	None	+	+
Q5THJ4	VPS13D	vacuolar protein sorting 13 homolog D	Cytoplasm	None	+	+
Q641Q2	WASHC2A		Cytoplasm	None	+	+
O00401	WASL	Wiskott-Aldrich syndrome like	Cytoplasm	None	+	+
Q9NQW7	XPNPEP1	X-prolyl aminopeptidase 1	Cytoplasm	None	+	+
P31946	YWHAB	tyrosine 3-monooxygenase/tryptophan 5-monooxygenase activation protein beta	Cytoplasm	None	+	+
P27348	YWHAQ	tyrosine 3-monooxygenase/tryptophan 5-monooxygenase activation protein theta	Cytoplasm	None	+	+
P63104	YWHAZ	tyrosine 3-monooxygenase/tryptophan 5-monooxygenase activation protein zeta	Cytoplasm	None	+	+
		Uncharacterized protein	Cytoplasm	None	+	+
		Uncharacterized protein	Cytoplasm	None	+	+
		Uncharacterized protein	Cytoplasm	None	+	+
A0A0C4DFX3	EMILIN1	elastin microfibril interfacer 1	Extracellular Space	ECM Glycoproteins	+	+
O94919	ENDOD1	endonuclease domain containing 1	Extracellular Space	Other	+	+
Q9NQ30	ESM1	endothelial cell specific molecule 1	Extracellular Space	Proteoglycans	+	+
P00734	F2	coagulation factor II, thrombin	Extracellular Space	ECM Regulators	+	+
P23142	FBLN1	fibulin 1	Extracellular Space	ECM Glycoproteins	+	+
P98095	FBLN2	fibulin 2	Extracellular Space	ECM Glycoproteins	+	+
A0A024R6G3	FBLN5	fibulin 5	Extracellular Space	ECM Glycoproteins	+	+
P35555	FBN1	fibrillin 1	Extracellular Space	ECM Glycoproteins	+	+
V9HVY1	FGB	fibrinogen beta chain	Extracellular Space	ECM Glycoproteins	+	+
P02679	FGG	fibrinogen gamma chain	Extracellular Space	ECM Glycoproteins	+	+
A0A024R971	FMOD	fibromodulin	Extracellular Space	Proteoglycans	+	+
P02751	FN1	fibronectin 1	Extracellular Space	ECM Glycoproteins	+	+
P02774	GC	GC, vitamin D binding protein	Extracellular Space	Other	+	+
Q6KF10	GDF6	growth differentiation factor 6	Extracellular Space	Secreted Factors	+	+
P28799	GRN	granulin	Extracellular Space	Other	+	+
P28799	GSN	gelsolin	Extracellular Space	Other	+	+
P69905	HBA1	hemoglobin subunit alpha 2	Extracellular Space	Other	+	+
P51858	HDGF	hepatoma-derived growth factor	Extracellular Space	Other	+	+
P98160	HSPG2	heparan sulfate proteoglycan 2	Extracellular Space	Proteoglycans	+	+
Q92743	HTRA1	HtrA serine peptidase 1	Extracellular Space	ECM Regulators	+	+
P83110	HTRA3	HtrA serine peptidase 3	Extracellular Space	ECM Regulators	+	+
Q13123	IK	IK cytokine, down-regulator of HLA II	Extracellular Space	Secreted Factors	+	+
A8K3F7	IL11	interleukin 11	Extracellular Space	Secreted Factors	+	+
P01308	INS	insulin	Extracellular Space	Secreted Factors	+	+
P05161	ISG15	ISG15 ubiquitin-like modifier	Extracellular Space	Other	+	+
P19823	ITIH2	inter-alpha-trypsin inhibitor heavy chain 2	Extracellular Space	ECM Regulators	+	+
Q06033	ITIH3	inter-alpha-trypsin inhibitor heavy chain 3	Extracellular Space	ECM Regulators	+	+
O00515	LAD1	ladinin 1	Extracellular Space	Other	+	+
P07942	LAMB1	laminin subunit beta 1	Extracellular Space	ECM Glycoproteins	+	+
P11047	LAMC1	laminin subunit gamma 1	Extracellular Space	ECM Glycoproteins	+	+
P09382	LGALS1	galectin 1	Extracellular Space	ECM-affiliated Proteins	+	+
P17931	LGALS3	lectin, galactoside binding soluble 3	Extracellular Space	ECM-affiliated Proteins	+	+
D0PNI2	LOX	lysyl oxidase	Extracellular Space	ECM Regulators	+	+
Q08397	LOXL1	lysyl oxidase like 1	Extracellular Space	ECM Regulators	+	+
P58215	LOXL3	lysyl oxidase like 3	Extracellular Space	ECM Regulators	+	+
Q14766	LTBP1	latent transforming growth factor beta binding protein 1	Extracellular Space	ECM Glycoproteins	+	+
Q14767	LTBP2	latent transforming growth factor beta binding protein 2	Extracellular Space	ECM Glycoproteins	+	+
P51884	LUM	lumican	Extracellular Space	Proteoglycans	+	+
Q14696	MESDC2	mesoderm development candidate 2	Extracellular Space	Other	+	+
P55001	MFAP2	microfibrillar associated protein 2	Extracellular Space	ECM Glycoproteins	+	+
Q08431	MFGE8	milk fat globule-EGF factor 8 protein	Extracellular Space	ECM Glycoproteins	+	+
I4AY87	MIF	macrophage migration inhibitory factor (glycosylation-inhibiting factor)	Extracellular Space	ECM Regulators	+	+
Q9NR99	MXRA5	matrix remodeling associated 5	Extracellular Space	ECM Glycoproteins	+	+
Q969H8	MYDGF	myeloid derived growth factor	Extracellular Space	Secreted Factors	+	+
Q14112	NID2	nidogen 2	Extracellular Space	ECM Glycoproteins	+	+
A0A024R6C0	NPC2	NPC intracellular cholesterol transporter 2	Extracellular Space	Other	+	+
Q15113	PCOLCE	procollagen C-endopeptidase enhancer	Extracellular Space	ECM Glycoproteins	+	+
P00747	PLG	plasminogen	Extracellular Space	ECM Regulators	+	+
P51888	PRELP	proline and arginine rich end leucine rich repeat protein	Extracellular Space	Proteoglycans	+	+
P21246	PTN	pleiotrophin	Extracellular Space	Secreted Factors	+	+
Q6IBU4	SDF2	stromal cell derived factor 2	Extracellular Space	Secreted Factors	+	+
A0A024R944	SERPINC1	serpin family C member 1	Extracellular Space	ECM Regulators	+	+
A0A024QYT5	SERPINE1	serpin family E member 1	Extracellular Space	ECM Regulators	+	+
P07093	SERPINE2	serpin family E member 2	Extracellular Space	ECM Regulators	+	+
A0A024R5K8	SERPINH1	serpin family H member 1	Extracellular Space	ECM Regulators	+	+
A0A087X1R1	SMTN	smoothelin	Extracellular Space	Other	+	+
P02787	TF	transferrin	Extracellular Space	Other	+	+
A5YM40	TGFB3	transforming growth factor beta 3	Extracellular Space	Secreted Factors	+	+
Q15582	TGFBI	transforming growth factor beta induced	Extracellular Space	ECM Glycoproteins	+	+
P07996	THBS1	thrombospondin 1	Extracellular Space	ECM Glycoproteins	+	+
P35442	THBS2	thrombospondin 2	Extracellular Space	ECM Glycoproteins	+	+
P01033	TIMP1	TIMP metallopeptidase inhibitor 1	Extracellular Space	ECM Regulators	+	+
Q9GZM7	TINAGL1	tubulointerstitial nephritis antigen like 1	Extracellular Space	ECM Glycoproteins	+	+
P24821	TNC	tenascin C	Extracellular Space	ECM Glycoproteins	+	+
P13611	VCAN	versican	Extracellular Space	Proteoglycans	+	+
D9ZGG2	VTN	vitronectin	Extracellular Space	ECM Glycoproteins	+	+
P04275	VWF	von Willebrand factor	Extracellular Space	ECM Glycoproteins	+	+
O75083	WDR1	WD repeat domain 1	Extracellular Space	Other	+	+
O76076	WISP2	WNT1 inducible signaling pathway protein 2	Extracellular Space	ECM Glycoproteins	+	+
Q9H1J7	WNT5B	Wnt family member 5B	Extracellular Space	Secreted Factors	+	+
P50402	EMD	emerin	Nucleus	None	+	+
Q01844	EWSR1	EWS RNA binding protein 1	Nucleus	None	+	+
P22087	FBL	fibrillarin	Nucleus	None	+	+
Q6I9R8	FHL2	four and a half LIM domains 2	Nucleus	None	+	+
Q00688	FKBP3	FK506 binding protein 3	Nucleus	None	+	+
Q96AE4	FUBP1	far upstream element binding protein 1	Nucleus	None	+	+
Q5U0Q1	G3BP1	G3BP stress granule assembly factor 1	Nucleus	None	+	+
A0A024RDJ3	GAR1	GAR1 ribonucleoprotein	Nucleus	None	+	+
Q71UI9	H2AFV	H2A histone family member V	Nucleus	None	+	+
P51610	HCFC1	host cell factor C1	Nucleus	None	+	+
A0A024R4E5	HDLBP	high density lipoprotein binding protein	Nucleus	None	+	+
P16403	HIST1H1C	histone cluster 1, H1c	Nucleus	None	+	+
P68431	HIST1H3A	histone cluster 1, H3a	Nucleus	None	+	+
P68431	HIST1H3F	histone cluster 1, H3f	Nucleus	None	+	+
B2R4R0	HIST1H4H	histone cluster 1, H4h	Nucleus	None	+	+
Q8IUE6	HIST2H2AB	histone cluster 2, H2ab	Nucleus	None	+	+
Q71DI3	HIST2H3D	histone cluster 2, H3d	Nucleus	None	+	+
Q16695	HIST3H3	histone cluster 3, H3	Nucleus	None	+	+
P09429	HMGB1	high mobility group box 1	Nucleus	None	+	+
P26583	HMGB2	high mobility group box 2	Nucleus	None	+	+
A0A024RAZ7	HNRNPA1	heterogeneous nuclear ribonucleoprotein A1	Nucleus	None	+	+
A0A024RA61	HNRNPA2B1	heterogeneous nuclear ribonucleoprotein A2/B1	Nucleus	None	+	+
P51991	HNRNPA3	heterogeneous nuclear ribonucleoprotein A3	Nucleus	None	+	+
Q99729	HNRNPAB	heterogeneous nuclear ribonucleoprotein A/B	Nucleus	None	+	+
P07910	HNRNPC	heterogeneous nuclear ribonucleoprotein C (C1/C2)	Nucleus	None	+	+
Q14103	HNRNPD	heterogeneous nuclear ribonucleoprotein D	Nucleus	None	+	+
O14979	HNRNPDL	heterogeneous nuclear ribonucleoprotein D like	Nucleus	None	+	+
P31943	HNRNPH1	heterogeneous nuclear ribonucleoprotein H1 (H)	Nucleus	None	+	+
A0A024QZK8	HNRNPH3	heterogeneous nuclear ribonucleoprotein H3	Nucleus	None	+	+
P61978	HNRNPK	heterogeneous nuclear ribonucleoprotein K	Nucleus	None	+	+
M0QYT0	HNRNPL	heterogeneous nuclear ribonucleoprotein L	Nucleus	None	+	+
P52272	HNRNPM	heterogeneous nuclear ribonucleoprotein M	Nucleus	None	+	+
O43390	HNRNPR	heterogeneous nuclear ribonucleoprotein R	Nucleus	None	+	+
Q00839	HNRNPU	heterogeneous nuclear ribonucleoprotein U	Nucleus	None	+	+
Q9BUJ2	HNRNPUL1	heterogeneous nuclear ribonucleoprotein U like 1	Nucleus	None	+	+
Q1KMD3	HNRNPUL2	heterogeneous nuclear ribonucleoprotein U like 2	Nucleus	None	+	+
Q5SSJ5	HP1BP3	heterochromatin protein 1 binding protein 3	Nucleus	None	+	+
Q12906	ILF3	interleukin enhancer binding factor 3	Nucleus	None	+	+
Q9H1B7	IRF2BPL	interferon regulatory factor 2 binding protein like	Nucleus	None	+	+
Q07666	KHDRBS1	KH RNA binding domain containing, signal transduction associated 1	Nucleus	None	+	+
Q92945	KHSRP	KH-type splicing regulatory protein	Nucleus	None	+	+
P02545	LMNA	lamin A/C	Nucleus	None	+	+
P20700	LMNB1	lamin B1	Nucleus	None	+	+
Q03252	LMNB2	lamin B2	Nucleus	None	+	+
Q93052	LPP	LIM domain containing preferred translocation partner in lipoma	Nucleus	None	+	+
P62310	LSM3	LSM3 homolog, U6 small nuclear RNA and mRNA degradation associated	Nucleus	None	+	+
P43243	MATR3	matrin 3	Nucleus	None	+	+
Q9NR56	MBNL1	muscleblind like splicing regulator 1	Nucleus	None	+	+
I3L4Q0	MCRIP1	MAPK regulated corepressor interacting protein 1	Nucleus	None	+	+
P51608	MECP2	methyl-CpG binding protein 2	Nucleus	None	+	+
Q13126	MTAP	methylthioadenosine phosphorylase	Nucleus	None	+	+
Q14764	MVP	major vault protein	Nucleus	None	+	+
Q9NZM1	MYOF	myoferlin	Nucleus	None	+	+
P19338	NCL	nucleolin	Nucleus	None	+	+
O95644	NFATC1	nuclear factor of activated T-cells 1	Nucleus	None	+	+
Q14934	NFATC4	nuclear factor of activated T-cells 4	Nucleus	None	+	+
Q14978	NOLC1	nucleolar and coiled-body phosphoprotein 1	Nucleus	None	+	+
Q15233	NONO	non-POU domain containing, octamer-binding	Nucleus	None	+	+
P46087	NOP2	NOP2 nucleolar protein	Nucleus	None	+	+
O00567	NOP56	NOP56 ribonucleoprotein	Nucleus	None	+	+
Q9Y2X3	NOP58	NOP58 ribonucleoprotein	Nucleus	None	+	+
P06748	NPM1	nucleophosmin	Nucleus	None	+	+
V9HW75	NUCB2	nucleobindin 2	Nucleus	None	+	+
Q9H1E3	NUCKS1	nuclear casein kinase and cyclin dependent kinase substrate 1	Nucleus	None	+	+
Q14980	NUMA1	nuclear mitotic apparatus protein 1	Nucleus	None	+	+
P49790	NUP153	nucleoporin 153	Nucleus	None	+	+
O95747	OXSR1	oxidative stress responsive 1	Nucleus	None	+	+
Q9UQ80	PA2G4	proliferation-associated 2G4	Nucleus	None	+	+
Q99497	PARK7	Parkinsonism associated deglycase	Nucleus	None	+	+
Q96IZ0	PAWR	pro-apoptotic WT1 regulator	Nucleus	None	+	+
Q53SS8	PCBP1	poly(rC) binding protein 1	Nucleus	None	+	+
Q8WW12	PCNP	PEST proteolytic signal containing nuclear protein	Nucleus	None	+	+
A8K401	PHB	prohibitin	Nucleus	None	+	+
F6VRR5	POLDIP3	DNA polymerase delta interacting protein 3	Nucleus	None	+	+
O75400	PRPF40A	pre-mRNA processing factor 40 homolog A	Nucleus	None	+	+
O94906	PRPF6	pre-mRNA processing factor 6	Nucleus	None	+	+
O75475	PSIP1	PC4 and SFRS1 interacting protein 1	Nucleus	None	+	+
Q8TAA3	PSMA8	proteasome subunit alpha 8	Nucleus	None	+	+
Q6IAT9	PSMB6	proteasome subunit beta 6	Nucleus	None	+	+
P62191	PSMC1	proteasome 26S subunit, ATPase 1	Nucleus	None	+	+
P35998	PSMC2	proteasome 26S subunit, ATPase 2	Nucleus	None	+	+
P17980	PSMC3	proteasome 26S subunit, ATPase 3	Nucleus	None	+	+
Q8WXF1	PSPC1	paraspeckle component 1	Nucleus	None	+	+
P26599	PTBP1	polypyrimidine tract binding protein 1	Nucleus	None	+	+
P54727	RAD23B	RAD23 homolog B, nucleotide excision repair protein	Nucleus	None	+	+
P62826	RAN	RAN, member RAS oncogene family	Nucleus	None	+	+
Q09028	RBBP4	RB binding protein 4, chromatin remodeling factor	Nucleus	None	+	+
Q16576	RBBP7	RB binding protein 7, chromatin remodeling factor	Nucleus	None	+	+
Q14498	RBM39	RNA binding motif protein 39	Nucleus	None	+	+
Q9Y5S9	RBM8A	RNA binding motif protein 8A	Nucleus	None	+	+
P29558	RBMS1	RNA binding motif single stranded interacting protein 1	Nucleus	None	+	+
P38159	RBMX	RNA binding motif protein, X-linked	Nucleus	None	+	+
Q04206	RELA	RELA proto-oncogene, NF-kB subunit	Nucleus	None	+	+
V9HWE4	RGPD5	RANBP2-like and GRIP domain containing 5	Nucleus	None	+	+
P62906	RPL10A	ribosomal protein L10a	Nucleus	None	+	+
P30050	RPL12	ribosomal protein L12	Nucleus	None	+	+
P26373	RPL13	ribosomal protein L13	Nucleus	None	+	+
P35268	RPL22	ribosomal protein L22	Nucleus	None	+	+
P39023	RPL3	ribosomal protein L3	Nucleus	None	+	+
Q02878	RPL6	ribosomal protein L6	Nucleus	None	+	+
P18124	RPL7	ribosomal protein L7	Nucleus	None	+	+
Q53Z07	RPL9	ribosomal protein L9	Nucleus	None	+	+
P61247	RPS3A	ribosomal protein S3A	Nucleus	None	+	+
Q9P2E9	RRS1	ribosome biogenesis regulator homolog	Nucleus	None	+	+
Q15050	RSL1D1	ribosomal L1 domain containing 1	Nucleus	None	+	+
Q01196	RUNX1	runt related transcription factor 1	Nucleus	None	+	+
Q9Y230	RUVBL2	RuvB like AAA ATPase 2	Nucleus	None	+	+
Q15424	SAFB	scaffold attachment factor B	Nucleus	None	+	+
P82979	SARNP	SAP domain containing ribonucleoprotein	Nucleus	None	+	+
Q15020	SART3	squamous cell carcinoma antigen recognized by T-cells 3	Nucleus	None	+	+
Q13228	SEPT11	septin 11	Nucleus	None	+	+
Q01105	SET	SET nuclear proto-oncogene	Nucleus	None	+	+
Q15637	SF1	splicing factor 1	Nucleus	None	+	+
Q15459	SF3A1	splicing factor 3a subunit 1	Nucleus	None	+	+
O75533	SF3B1	splicing factor 3b subunit 1	Nucleus	None	+	+
Q13435	SF3B2	splicing factor 3b subunit 2	Nucleus	None	+	+
P23246	SFPQ	splicing factor proline and glutamine rich	Nucleus	None	+	+
Q9H299	SH3BGRL3	SH3 domain binding glutamate rich protein like 3	Nucleus	None	+	+
Q7KZF4	SND1	staphylococcal nuclease and tudor domain containing 1	Nucleus	None	+	+
A0A024QZD5	SNRNP70	small nuclear ribonucleoprotein U1 subunit 70	Nucleus	None	+	+
P14678	SNRPB	small nuclear ribonucleoprotein polypeptides B and B1	Nucleus	None	+	+
P08579	SNRPB2	small nuclear ribonucleoprotein polypeptide B2	Nucleus	None	+	+
P62314	SNRPD1	small nuclear ribonucleoprotein D1 polypeptide	Nucleus	None	+	+
P62316	SNRPD2	small nuclear ribonucleoprotein D2 polypeptide	Nucleus	None	+	+
P62318	SNRPD3	small nuclear ribonucleoprotein D3 polypeptide	Nucleus	None	+	+
P62308	SNRPG	small nuclear ribonucleoprotein polypeptide G	Nucleus	None	+	+
X5DP00	SNRPN	small nuclear ribonucleoprotein polypeptide N	Nucleus	None	+	+
Q13573	SNW1	SNW domain containing 1	Nucleus	None	+	+
Q9NUQ6	SPATS2L	spermatogenesis associated serine rich 2 like	Nucleus	None	+	+
Q9UQ35	SRRM2	serine/arginine repetitive matrix 2	Nucleus	None	+	+
Q9BXP5	SRRT	serrate, RNA effector molecule	Nucleus	None	+	+
Q07955	SRSF1	serine and arginine rich splicing factor 1	Nucleus	None	+	+
O75494	SRSF10	serine and arginine rich splicing factor 10	Nucleus	None	+	+
B2R6F3	SRSF3	serine and arginine rich splicing factor 3	Nucleus	None	+	+
Q08170	SRSF4	serine and arginine rich splicing factor 4	Nucleus	None	+	+
Q13247	SRSF6	serine and arginine rich splicing factor 6	Nucleus	None	+	+
Q16629	SRSF7	serine and arginine rich splicing factor 7	Nucleus	None	+	+
Q6IBA2	SUB1	SUB1 homolog, transcriptional regulator	Nucleus	None	+	+
O60506	SYNCRIP	synaptotagmin binding cytoplasmic RNA interacting protein	Nucleus	None	+	+
Q92804	TAF15	TATA-box binding protein associated factor 15	Nucleus	None	+	+
P26639	TARS	threonyl-tRNA synthetase	Nucleus	None	+	+
O14776	TCERG1	transcription elongation regulator 1	Nucleus	None	+	+
O43294	TGFB1I1	transforming growth factor beta 1 induced transcript 1	Nucleus	None	+	+
Q9Y2W1	THRAP3	thyroid hormone receptor associated protein 3	Nucleus	None	+	+
A0A024R3M1	THYN1	thymocyte nuclear protein 1	Nucleus	None	+	+
Q9BTV4	TMEM43	transmembrane protein 43	Nucleus	None	+	+
P42166	TMPO	thymopoietin	Nucleus	None	+	+
A0A024R542	TNKS1BP1	tankyrase 1 binding protein 1	Nucleus	None	+	+
P12270	TPR	translocated promoter region, nuclear basket protein	Nucleus	None	+	+
P62995	TRA2B	transformer 2 beta homolog (Drosophila)	Nucleus	None	+	+
Q01081	U2AF1	U2 small nuclear RNA auxiliary factor 1	Nucleus	None	+	+
P26368	U2AF2	U2 small nuclear RNA auxiliary factor 2	Nucleus	None	+	+
O60701	UGDH	UDP-glucose 6-dehydrogenase	Nucleus	None	+	+
A0A024R0H7	WDR77	WD repeat domain 77	Nucleus	None	+	+
P46937	YAP1	Yes associated protein 1	Nucleus	None	+	+
P67809	YBX1	Y-box binding protein 1	Nucleus	None	+	+
P16989	YBX3	Y-box binding protein 3	Nucleus	None	+	+
Q8WU90	ZC3H15	zinc finger CCCH-type containing 15	Nucleus	None	+	+
O95218	ZRANB2	zinc finger RANBP2-type containing 2	Nucleus	None	+	+
P02042	HBD	hemoglobin subunit delta	Other	None	+	+
Q9Y383	LUC7L2	LUC7 like 2, pre-mRNA splicing factor	Other	None	+	+
Q9H000	MKRN2	makorin ring finger protein 2	Other	None	+	+
P80297	MT1X	metallothionein 1X	Other	None	+	+
Q6NYC8	PPP1R18	protein phosphatase 1 regulatory subunit 18	Other	None	+	+
Q9Y520	PRRC2C	proline rich coiled-coil 2C	Other	None	+	+
P62917	RPL8	ribosomal protein L8	Other	None	+	+
Q99426	TBCB	tubulin folding cofactor B	Other	None	+	+
V9HW25	TPM2	tropomyosin 2 (beta)	Other	None	+	+
Q14157	UBAP2L	ubiquitin associated protein 2 like	Other	None	+	+
P22413	ENPP1	ectonucleotide pyrophosphatase/phosphodiesterase 1	Plasma Membrane	None	+	+
O43491	EPB41L2	erythrocyte membrane protein band 4.1 like 2	Plasma Membrane	None	+	+
P15311	EZR	ezrin	Plasma Membrane	None	+	+
Q8WUP2	FBLIM1	filamin binding LIM protein 1	Plasma Membrane	None	+	+
Q13643	FHL3	four and a half LIM domains 3	Plasma Membrane	None	+	+
O75955	FLOT1	flotillin 1	Plasma Membrane	None	+	+
A0A024QZ62	FLOT2	flotillin 2	Plasma Membrane	None	+	+
P14207	FOLR2	folate receptor beta	Plasma Membrane	None	+	+
P17302	GJA1	gap junction protein alpha 1	Plasma Membrane	None	+	+
P04899	GNAI2	G protein subunit alpha i2	Plasma Membrane	None	+	+
A0A024R056	GNB1	G protein subunit beta 1	Plasma Membrane	None	+	+
P15814	IGLL1	immunoglobulin lambda like polypeptide 1	Plasma Membrane	None	+	+
P56199	ITGA1	integrin subunit alpha 1	Plasma Membrane	None	+	+
P26006	ITGA3	integrin subunit alpha 3	Plasma Membrane	None	+	+
P08648	ITGA5	integrin subunit alpha 5	Plasma Membrane	None	+	+
P06756	ITGAV	integrin subunit alpha V	Plasma Membrane	None	+	+
P05556	ITGB1	integrin subunit beta 1	Plasma Membrane	None	+	+
P05106	ITGB3	integrin subunit beta 3	Plasma Membrane	None	+	+
P18084	ITGB5	integrin subunit beta 5	Plasma Membrane	None	+	+
Q9P266	KIAA1462	KIAA1462	Plasma Membrane	None	+	+
Q86UP2	KTN1	kinectin 1	Plasma Membrane	None	+	+
Q07954	LRP1	LDL receptor related protein 1	Plasma Membrane	None	+	+
Q9UNF1	MAGED2	MAGE family member D2	Plasma Membrane	None	+	+
Q9UBG0	MRC2	mannose receptor C type 2	Plasma Membrane	None	+	+
V9HWC0	MSN	moesin	Plasma Membrane	None	+	+
O94832	MYO1D	myosin ID	Plasma Membrane	None	+	+
Q0ZGT2	NEXN	nexilin F-actin binding protein	Plasma Membrane	None	+	+
Q9Y639	NPTN	neuroplastin	Plasma Membrane	None	+	+
P21589	NT5E	5'-nucleotidase ecto	Plasma Membrane	None	+	+
Q8WX93	PALLD	palladin, cytoskeletal associated protein	Plasma Membrane	None	+	+
P50479	PDLIM4	PDZ and LIM domain 4	Plasma Membrane	None	+	+
Q6IB11	PGRMC1	progesterone receptor membrane component 1	Plasma Membrane	None	+	+
Q03405	PLAUR	plasminogen activator, urokinase receptor	Plasma Membrane	None	+	+
Q13308	PTK7	protein tyrosine kinase 7 (inactive)	Plasma Membrane	None	+	+
A0A024R0I3	RHOC	ras homolog family member C	Plasma Membrane	None	+	+
P11166	SLC2A1	solute carrier family 2 member 1	Plasma Membrane	None	+	+
P11169	SLC2A3	solute carrier family 2 member 3	Plasma Membrane	None	+	+
A0A024RCX7	SLC39A7	solute carrier family 39 member 7	Plasma Membrane	None	+	+
O94875	SORBS2	sorbin and SH3 domain containing 2	Plasma Membrane	None	+	+
A4D0U5	TES	testin LIM domain protein	Plasma Membrane	None	+	+
P04216	THY1	Thy-1 cell surface antigen	Plasma Membrane	None	+	+
Q07157	TJP1	tight junction protein 1	Plasma Membrane	None	+	+
Q9Y490	TLN1	talin 1	Plasma Membrane	None	+	+
Q9HBL0	TNS1	tensin 1	Plasma Membrane	None	+	+
Q53XM7	VAPB	VAMP associated protein B and C	Plasma Membrane	None	+	+
A0A024R0V4	VASP	vasodilator-stimulated phosphoprotein	Plasma Membrane	None	+	+
V9HWK2	VCL	vinculin	Plasma Membrane	None	+	+
Q9Y6W5	WASF2	WAS protein family member 2	Plasma Membrane	None	+	+
Q15942	ZYX	zyxin	Plasma Membrane	None	+	+
P10909	CLU	clusterin	Cytoplasm	None	+	-
V9HWA5	CNN1	calponin 1	Cytoplasm	None	+	-
Q15417	CNN3	calponin 3	Cytoplasm	None	+	-
P53621	COPA	coatomer protein complex subunit alpha	Cytoplasm	None	+	-
P35606	COPB2	coatomer protein complex subunit beta 2	Cytoplasm	None	+	-
O14579	COPE	coatomer protein complex subunit epsilon	Cytoplasm	None	+	-
Q9Y678	COPG1	coatomer protein complex subunit gamma 1	Cytoplasm	None	+	-
A0A024R5K1	CORO1B	coronin 1B	Cytoplasm	None	+	-
Q9ULV4	CORO1C	coronin 1C	Cytoplasm	None	+	-
Q14019	COTL1	coactosin like F-actin binding protein 1	Cytoplasm	None	+	-
U5Z487	COX2	cytochrome c oxidase subunit II	Cytoplasm	None	+	-
P13073	COX4I1	cytochrome c oxidase subunit 4I1	Cytoplasm	None	+	-
P10606	COX5B	cytochrome c oxidase subunit 5B	Cytoplasm	None	+	-
F1T0F7	CRABP1	cellular retinoic acid binding protein 1	Cytoplasm	None	+	-
P46108	CRK	CRK proto-oncogene, adaptor protein	Cytoplasm	None	+	-
O75534	CSDE1	cold shock domain containing E1	Cytoplasm	None	+	-
Q76LA1	CSTB	cystatin B	Cytoplasm	None	+	-
A0A024R374	CTSB	cathepsin B	Cytoplasm	None	+	-
O60911	CTSV	cathepsin V	Cytoplasm	None	+	-
G4XXL9	CYCS	cytochrome c, somatic	Cytoplasm	None	+	-
P07108	DBI	diazepam binding inhibitor, acyl-CoA binding protein	Cytoplasm	None	+	-
Q16643	DBN1	drebrin 1	Cytoplasm	None	+	-
Q9UJU6	DBNL	drebrin like	Cytoplasm	None	+	-
P39656	DDOST	dolichyl-diphosphooligosaccharide--protein glycosyltransferase non-catalytic subunit	Cytoplasm	None	+	-
O00571	DDX3X	DEAD-box helicase 3, X-linked	Cytoplasm	None	+	-
Q86XP3	DDX42	DEAD-box helicase 42	Cytoplasm	None	+	-
Q53SB5	DES	desmin	Cytoplasm	None	+	-
P10515	DLAT	dihydrolipoamide S-acetyltransferase	Cytoplasm	None	+	-
A0A024R713	DLD	dihydrolipoamide dehydrogenase	Cytoplasm	None	+	-
A0A024R6C9	DLST	dihydrolipoamide S-succinyltransferase	Cytoplasm	None	+	-
Q16555	DPYSL2	dihydropyrimidinase like 2	Cytoplasm	None	+	-
Q14195	DPYSL3	dihydropyrimidinase like 3	Cytoplasm	None	+	-
V9HWA6	DSTN	destrin, actin depolymerizing factor	Cytoplasm	None	+	-
Q13409	DYNC1I2	dynein cytoplasmic 1 intermediate chain 2	Cytoplasm	None	+	-
Q13409	DYNC1LI2	dynein cytoplasmic 1 light intermediate chain 2	Cytoplasm	None	+	-
Q8NCM8	DYNC2H1	dynein cytoplasmic 2 heavy chain 1	Cytoplasm	None	+	-
P68104	EEF1A1	eukaryotic translation elongation factor 1 alpha 1	Cytoplasm	None	+	-
A0A024R3W7	EEF1B2	eukaryotic translation elongation factor 1 beta 2	Cytoplasm	None	+	-
P29692	EEF1D	eukaryotic translation elongation factor 1 delta	Cytoplasm	None	+	-
Q53YD7	EEF1G	eukaryotic translation elongation factor 1 gamma	Cytoplasm	None	+	-
P13639	EEF2	eukaryotic translation elongation factor 2	Cytoplasm	None	+	-
Q9BY44	EIF2A	eukaryotic translation initiation factor 2A	Cytoplasm	None	+	-
P20042	EIF2S2	eukaryotic translation initiation factor 2 subunit beta	Cytoplasm	None	+	-
Q14152	EIF3A	eukaryotic translation initiation factor 3 subunit A	Cytoplasm	None	+	-
O15371	EIF3D	eukaryotic translation initiation factor 3 subunit D	Cytoplasm	None	+	-
O15372	EIF3H	eukaryotic translation initiation factor 3 subunit H	Cytoplasm	None	+	-
Q5U0F4	EIF3I	eukaryotic translation initiation factor 3 subunit I	Cytoplasm	None	+	-
P60842	EIF4A1	eukaryotic translation initiation factor 4A1	Cytoplasm	None	+	-
Q14240	EIF4A2	eukaryotic translation initiation factor 4A2	Cytoplasm	None	+	-
E7EX17	EIF4B	eukaryotic translation initiation factor 4B	Cytoplasm	None	+	-
Q04637	EIF4G1	eukaryotic translation initiation factor 4 gamma 1	Cytoplasm	None	+	-
Q15056	EIF4H	eukaryotic translation initiation factor 4H	Cytoplasm	None	+	-
P63241	EIF5A	eukaryotic translation initiation factor 5A	Cytoplasm	None	+	-
P12107	COL11A1	collagen type XI alpha 1 chain	Extracellular Space	Collagens	+	-
Q99715	COL12A1	collagen type XII alpha 1 chain	Extracellular Space	Collagens	+	-
Q05707	COL14A1	collagen type XIV alpha 1 chain	Extracellular Space	Collagens	+	-
P39059	COL15A1	collagen type XV alpha 1 chain	Extracellular Space	Collagens	+	-
P39060	COL18A1	collagen type XVIII alpha 1 chain	Extracellular Space	Collagens	+	-
P02452	COL1A1	collagen type I alpha 1	Extracellular Space	Collagens	+	-
P08123	COL1A2	collagen type I alpha 2 chain	Extracellular Space	Collagens	+	-
P02458	COL2A1	collagen type II alpha 1 chain	Extracellular Space	Collagens	+	-
P02461	COL3A1	collagen type III alpha 1 chain	Extracellular Space	Collagens	+	-
P02462	COL4A1	collagen type IV alpha 1 chain	Extracellular Space	Collagens	+	-
A0A024RDW8	COL4A2	collagen type IV alpha 2	Extracellular Space	Collagens	+	-
A0A024R8E5	COL5A1	collagen type V alpha 1	Extracellular Space	Collagens	+	-
P05997	COL5A2	collagen type V alpha 2 chain	Extracellular Space	Collagens	+	-
P12109	COL6A1	collagen type VI alpha 1	Extracellular Space	Collagens	+	-
P12110	COL6A2	collagen type VI alpha 2	Extracellular Space	Collagens	+	-
D9ZGF2	COL6A3	collagen type VI alpha 3 chain	Extracellular Space	Collagens	+	-
Q02388	COL7A1	collagen type VII alpha 1	Extracellular Space	Collagens	+	-
P27658	COL8A1	collagen type VIII alpha 1	Extracellular Space	Collagens	+	-
P49747	COMP	cartilage oligomeric matrix protein	Extracellular Space	ECM Glycoproteins	+	-
O75462	CRLF1	cytokine receptor like factor 1	Extracellular Space	Secreted Factors	+	-
A0A024RAL1	CSPG2	versican	Extracellular Space	Proteoglycans	+	-
P29279	CTGF	connective tissue growth factor	Extracellular Space	ECM Glycoproteins	+	-
Q96CG8	CTHRC1	collagen triple helix repeat containing 1	Extracellular Space	ECM Glycoproteins	+	-
Q6FH10	DCN	decorin	Extracellular Space	Proteoglycans	+	-
I1W660	DKK1	dickkopf WNT signaling pathway inhibitor 1	Extracellular Space	Other	+	-
Q07507	DPT	dermatopontin	Extracellular Space	ECM Glycoproteins	+	-
Q16610	ECM1	extracellular matrix protein 1	Extracellular Space	ECM Glycoproteins	+	-
O95967	EFEMP2	EGF containing fibulin like extracellular matrix protein 2	Extracellular Space	ECM Glycoproteins	+	-
P01023	A2M	alpha-2-macroglobulin	Extracellular Space	ECM Regulators	+	-
P62633	CNBP	CCHC-type zinc finger nucleic acid binding protein	Nucleus	None	+	-
V9HW27	CRYAB	crystallin alpha B	Nucleus	None	+	-
P21291	CSRP1	cysteine and glycine rich protein 1	Nucleus	None	+	-
Q16527	CSRP2	cysteine and glycine rich protein 2	Nucleus	None	+	-
O60716	CTNND1	catenin delta 1	Nucleus	None	+	-
A3RJH1	DDX1	DEAD/H-box helicase 1	Nucleus	None	+	-
H3BLZ8	DDX17	DEAD-box helicase 17	Nucleus	None	+	-
Q9BUQ8	DDX23	DEAD-box helicase 23	Nucleus	None	+	-
A0A024RCM3	DDX39B	DEAD-box helicase 39B	Nucleus	None	+	-
P17844	DDX5	DEAD-box helicase 5	Nucleus	None	+	-
O43143	DHX15	DEAH-box helicase 15	Nucleus	None	+	-
O60832	DKC1	dyskerin pseudouridine synthase 1	Nucleus	None	+	-
P31689	DNAJA1	DnaJ heat shock protein family (Hsp40) member A1	Nucleus	None	+	-
Q6FHS4	DNAJB1	DnaJ heat shock protein family (Hsp40) member B1	Nucleus	None	+	-
O60869	EDF1	endothelial differentiation related factor 1	Nucleus	None	+	-
Q96EP5	DAZAP1	DAZ associated protein 1	Other	None	+	-
P09496	CLTA	clathrin light chain A	Plasma Membrane	None	+	-
P09497	CLTB	clathrin light chain B	Plasma Membrane	None	+	-
A0A087WVQ6	CLTC	clathrin heavy chain	Plasma Membrane	None	+	-
F8W031	CNPY2	canopy FGF signaling regulator 2	Plasma Membrane	None	+	-
Q6UVK1	CSPG4	chondroitin sulfate proteoglycan 4	Plasma Membrane	None	+	-
P35221	CTNNA1	catenin alpha 1	Plasma Membrane	None	+	-
Q14247	CTTN	cortactin	Plasma Membrane	None	+	-
P50570	DNM2	dynamin 2	Plasma Membrane	None	+	-
Q8IZP0	ABI1	abl interactor 1	Cytoplasm	None	-	+
Q5T4U5	ACADM	acyl-CoA dehydrogenase, C-4 to C-12 straight chain	Cytoplasm	None	-	+
Q9UKV3	ACIN1	apoptotic chromatin condensation inducer 1	Nucleus	None	-	+
Q99798	ACO2	aconitase 2	Cytoplasm	None	-	+
Q1KLZ0	ACTB	actin, cytoplasmic 1	Cytoplasm	None	-	+
P63267	ACTG2	actin, gamma 2, smooth muscle, enteric	Cytoplasm	None	-	+
P12814	ACTN1	actinin alpha 1	Cytoplasm	None	-	+
A0A087WSZ2	ACTN3	actinin alpha 3 (gene/pseudogene)	Plasma Membrane	None	-	+
O43707	ACTN4	actinin alpha 4	Cytoplasm	None	-	+
P61163	ACTR1A	ARP1 actin-related protein 1 homolog A, centractin alpha	Cytoplasm	None	-	+
P42025	ACTR1B	ARP1 actin-related protein 1 homolog B, centractin beta	Cytoplasm	None	-	+
P61160	ACTR2	ARP2 actin related protein 2 homolog	Plasma Membrane	None	-	+
P61158	ACTR3	ARP3 actin related protein 3 homolog	Plasma Membrane	None	-	+
Q6UY14	ADAMTSL4	ADAMTS like 4	Extracellular Space	ECM Regulators	-	+
P35611	ADD1	adducin 1	Cytoplasm	None	-	+
Q8IUX7	AEBP1	AE binding protein 1	Nucleus	None	-	+
P02771	AFP	alpha fetoprotein	Extracellular Space	Other	-	+
Q09666	AHNAK	AHNAK nucleoprotein	Nucleus	None	-	+
Q8IVF2	AHNAK2	AHNAK nucleoprotein 2	Cytoplasm	None	-	+
P02765	AHSG	alpha 2-HS glycoprotein	Extracellular Space	ECM Glycoproteins	-	+
Q12904	AIMP1	aminoacyl tRNA synthetase complex interacting multifunctional protein 1	Extracellular Space	Other	-	+
P54819	AK2	adenylate kinase 2	Cytoplasm	None	-	+
Q9Y2D5	AKAP2	A-kinase anchoring protein 2	Plasma Membrane	None	-	+
P14550	AKR1A1	aldo-keto reductase family 1 member A1	Cytoplasm	None	-	+
A0A024R7A8	AKR1B1	aldo-keto reductase family 1 member B	Cytoplasm	None	-	+
P02768	ALB	albumin	Extracellular Space	Other	-	+
P04075	ALDOA	aldolase, fructose-bisphosphate A	Cytoplasm	None	-	+
P09972	ALDOC	aldolase, fructose-bisphosphate C	Cytoplasm	None	-	+
E9PB61	ALYREF	Aly/REF export factor	Nucleus	None	-	+
Q5TZZ9	ANXA1	annexin A1	Plasma Membrane	None	-	+
P50995	ANXA11	annexin A11	Nucleus	None	-	+
P07355	ANXA2	annexin A2	Plasma Membrane	None	-	+
Q6LES2	ANXA4	annexin A4	Plasma Membrane	None	-	+
V9HWE0	ANXA5	annexin A5	Plasma Membrane	None	-	+
P08133	ANXA6	annexin A6	Plasma Membrane	None	-	+
P20073	ANXA7	annexin A7	Plasma Membrane	None	-	+
Q5VT79	ANXA8L1	annexin A8-like 1	Plasma Membrane	None	-	+
Q92870	APBB2	amyloid beta precursor protein binding family B member 2	Cytoplasm	None	-	+
Q5TZP7	APEX1	apurinic/apyrimidinic endodeoxyribonuclease 1	Nucleus	None	-	+
B0YIW5	ARCN1	archain 1	Cytoplasm	None	-	+
Q8N6H7	ARFGAP2	ADP ribosylation factor GTPase activating protein 2	Nucleus	None	-	+
Q9NP61	ARFGAP3	ADP ribosylation factor GTPase activating protein 3	Cytoplasm	None	-	+
P78540	ARG2	arginase 2	Cytoplasm	None	-	+
J3QQX2	ARHGDIA	Rho GDP dissociation inhibitor alpha	Cytoplasm	None	-	+
Q92974	ARHGEF2	Rho/Rac guanine nucleotide exchange factor 2	Cytoplasm	None	-	+
Q14155	ARHGEF7	Rho guanine nucleotide exchange factor 7	Cytoplasm	None	-	+
A4D275	ARPC1B	actin related protein 2/3 complex subunit 1B	Cytoplasm	None	-	+
Q9BXN1	ASPN	asporin	Extracellular Space	Proteoglycans	-	+
Q9BZE9	ASPSCR1	ASPSCR1, UBX domain containing tether for SLC2A4	Cytoplasm	None	-	+
P31939	ATIC	5-aminoimidazole-4-carboxamide ribonucleotide formyltransferase/IMP cyclohydrolase	Cytoplasm	None	-	+
P05023	ATP1A1	ATPase Na+/K+ transporting subunit alpha 1	Plasma Membrane	None	-	+
P16615	ATP2A2	ATPase sarcoplasmic/endoplasmic reticulum Ca2+ transporting 2	Cytoplasm	None	-	+
A0A024R968	ATP2B4	ATPase plasma membrane Ca2+ transporting 4	Plasma Membrane	None	-	+
P25705	ATP5A1	ATP synthase, H+ transporting, mitochondrial F1 complex, alpha subunit 1, cardiac muscle	Cytoplasm	None	-	+
V9HW31	ATP5B	ATP synthase, H+ transporting, mitochondrial F1 complex, beta polypeptide	Cytoplasm	None	-	+
P30049	ATP5D	ATP synthase, H+ transporting, mitochondrial F1 complex, delta subunit	Cytoplasm	None	-	+
Q5VTU8	ATP5EP2	ATP synthase, H+ transporting, mitochondrial F1 complex, epsilon subunit pseudogene 2	Cytoplasm	None	-	+
P21281	ATP6V1B2	ATPase H+ transporting V1 subunit B2	Cytoplasm	None	-	+
U5YV54	ATP8	ATP synthase F0 subunit 8	Cytoplasm	None	-	+
Q9UII2	ATPIF1	ATPase inhibitory factor 1	Cytoplasm	None	-	+
Q99700	ATXN2	ataxin 2	Nucleus	None	-	+
Q8WWM7	ATXN2L	ataxin 2 like	Nucleus	None	-	+
O95817	BAG3	BCL2 associated athanogene 3	Cytoplasm	None	-	+
A0A024R5H0	BANF1	barrier to autointegration factor 1	Nucleus	None	-	+
Q92843	BCL2L2-PABPN1	BCL2L2-PABPN1 readthrough	Other	None	-	+
Q9NYF8	BCLAF1	BCL2 associated transcription factor 1	Nucleus	None	-	+
P21810	BGN	biglycan	Extracellular Space	Proteoglycans	-	+
P13497	BMP1	bone morphogenetic protein 1	Extracellular Space	ECM Regulators	-	+
P35613	BSG	basigin (Ok blood group)	Plasma Membrane	None	-	+
A0A024R3S1	C1orf198	chromosome 1 open reading frame 198	Cytoplasm	None	-	+
Q07021	C1QBP	complement C1q binding protein	Cytoplasm	None	-	+
Q9BXJ4	C1QTNF3	C1q and tumor necrosis factor related protein 3	Extracellular Space	Matrisome-associated	-	+
P01024	C3	complement component 3	Extracellular Space	ECM-affiliated Proteins	-	+
P0C0L5	C4B	complement component 4B (Chido blood group)	Extracellular Space	ECM-affiliated Proteins	-	+
P10643	C7	complement component 7	Extracellular Space	ECM-affiliated Proteins	-	+
P02748	C9	complement component 9	Extracellular Space	ECM-affiliated Proteins	-	+
Q05682	CALD1	caldesmon 1	Cytoplasm	None	-	+
P27797	CALR	calreticulin	Cytoplasm	None	-	+
O43852	CALU	calumenin	Cytoplasm	None	-	+
P27824	CANX	calnexin	Cytoplasm	None	-	+
Q01518	CAP1	adenylate cyclase associated protein 1	Plasma Membrane	None	-	+
P40121	CAPG	capping actin protein, gelsolin like	Nucleus	None	-	+
Q9Y2V2	CARHSP1	calcium regulated heat stable protein 1	Cytoplasm	None	-	+
Q5VZK9	CARMIL1	capping protein regulator and myosin 1 linker 1	Cytoplasm	None	-	+
P20810	CAST	calpastatin	Cytoplasm	None	-	+
P04040	CAT	catalase	Cytoplasm	None	-	+
Q03135	CAV1	caveolin 1	Plasma Membrane	None	-	+
Q6IBN6	CBX1	chromobox 1	Nucleus	None	-	+
A4D177	CBX3	chromobox 3	Nucleus	None	-	+
Q8IX12	CCAR1	cell division cycle and apoptosis regulator 1	Nucleus	None	-	+
Q16204	CCDC6	coiled-coil domain containing 6	Cytoplasm	None	-	+
Q76M96	CCDC80	coiled-coil domain containing 80	Nucleus	None	-	+
V9HW96	CCT2	chaperonin containing TCP1 subunit 2	Cytoplasm	None	-	+
P49368	CCT3	chaperonin containing TCP1 subunit 3	Cytoplasm	None	-	+
P50991	CCT4	chaperonin containing TCP1 subunit 4	Cytoplasm	None	-	+
P48643	CCT5	chaperonin containing TCP1 subunit 5	Cytoplasm	None	-	+
Q99832	CCT7	chaperonin containing TCP1 subunit 7	Cytoplasm	None	-	+
Q9Y5K6	CD2AP	CD2 associated protein	Cytoplasm	None	-	+
P16070	CD44	CD44 molecule (Indian blood group)	Plasma Membrane	None	-	+
P15529	CD46	CD46 molecule	Plasma Membrane	None	-	+
Q99459	CDC5L	cell division cycle 5 like	Nucleus	None	-	+
P55287	CDH11	cadherin 11	Plasma Membrane	None	-	+
P55290	CDH13	cadherin 13	Plasma Membrane	None	-	+
Q5SW79	CEP170	centrosomal protein 170	Nucleus	None	-	+
P00751	CFB	complement factor B	Extracellular Space	ECM-affiliated Proteins	-	+
V9HWI5	CFL1	cofilin 1	Nucleus	None	-	+
Q549N0	CFL2	cofilin 2	Extracellular Space	Other	-	+
Q9Y6H1	CHCHD2	coiled-coil-helix-coiled-coil-helix domain containing 2	Cytoplasm	None	-	+
A4D1N4	CHCHD3	coiled-coil-helix-coiled-coil-helix domain containing 3	Cytoplasm	None	-	+
Q9H444	CHMP4B	charged multivesicular body protein 4B	Cytoplasm	None	-	+
Q9BU40	CHRDL1	chordin like 1	Extracellular Space	Secreted Factors	-	+
O75339	CILP	cartilage intermediate layer protein	Extracellular Space	ECM Glycoproteins	-	+
Q8N5K1	CISD2	CDGSH iron sulfur domain 2	Cytoplasm	None	-	+
A0A024RBH2	CKAP4	cytoskeleton associated protein 4	Cytoplasm	None	-	+
Q14677	CLINT1	clathrin interactor 1	Cytoplasm	None	-	+
Q14677	CLINT1	clathrin interactor 1	Cytoplasm	None	-	+
